# Supplementary material for: Genetic Divergence and Isolation of the Green Sea Turtle (Chelonia mydas) in the Red Sea
Source: Ecol Evol. 2025 Aug 25;15(8):e72046. doi: 10.1002/ece3.72046 (PMC12378018; doi:10.1002/ece3.72046)
Supplement: Supplementary file 1 — Data S1: ece372046‐sup‐0001‐DataS1.xlsx. [file ECE3-15-e72046-s002.xlsx]

## Sheet: Green turtles
Sample_ID	Lifestage	Sampling_date (yyyy-mm-dd)	Sampling_location	Sample_origin
CM_1	adult - stranded	2019-10-10	amaala	stranded
CM_2	adult	2021-07-17	amaala	nesting
CM_3	adult	2021-07-31	amaala	nesting
CM_4	adult	2021-08-01	amaala	nesting
CM_5	adult	2021-07-13	amaala	nesting
CM_6	hatchling		amaala	hatchling
CM_7	adult - stranded	2022-04-11	breem	necropsy
CM_8	unknown	2023-06-23	breem	necropsy
CM_9	adult	2019-09-10	breem	nesting
CM_10	adult	2019-09-13	breem	nesting
CM_11	adult	2019-09-13	breem	nesting
CM_12	adult	2019-09-12	breem	nesting
CM_13	adult	2019-09-14	breem	nesting
CM_14	adult	2019-09-11	breem	nesting
CM_15	adult	2019-09-06	breem	nesting
CM_16	adult	2019-09-13	breem	nesting
CM_17	adult	2019-09-15	breem	nesting
CM_18	adult	2019-10-16	breem	nesting
CM_19	adult	2019-10-17	breem	nesting
CM_20	adult	2019-10-17	breem	nesting
CM_21	adult	2019-10-17	breem	nesting
CM_22	adult	2019-09-14	breem	nesting
CM_23	adult	2019-09-14	breem	nesting
CM_24	adult	2019-09-14	breem	nesting
CM_25	adult	2019-10-15	breem	nesting
CM_26	adult	2019-10-16	breem	nesting
CM_27	adult	2019-09-11	breem	nesting
CM_28	adult	2019-09-11	breem	nesting
CM_29	adult	2019-09-12	breem	nesting
CM_30	adult	2019-09-11	breem	nesting
CM_31	adult	2021-08-20	breem	nesting
CM_32	adult	2021-09-01	breem	nesting
CM_33	adult	2021-08-22	breem	nesting
CM_34	adult	2021-08-24	breem	nesting
CM_35	adult	2021-08-24	breem	nesting
CM_36	adult	2021-08-24	breem	nesting
CM_37	adult	2021-08-24	breem	nesting
CM_38	adult	2021-08-24	breem	nesting
CM_39	adult	2021-08-27	breem	nesting
CM_40	adult	2021-08-27	breem	nesting
CM_41	adult	2021-08-27	breem	nesting
CM_42	adult	2021-08-27	breem	nesting
CM_43	adult	2021-09-01	breem	nesting
CM_44	adult	2021-09-01	breem	nesting
CM_45	adult	2021-09-01	breem	nesting
CM_46	adult	2021-09-01	breem	nesting
CM_47	adult	2021-09-01	breem	nesting
CM_48	adult	2021-09-01	breem	nesting
CM_49	hatchling	2021-03-28	jadir	hatchling
CM_50	hatchling	2021-03-28	jadir	hatchling
CM_51	hatchling	2021-03-28	jadir	hatchling
CM_52	adult	2021-03-29	ras_baridi	nesting
CM_53	adult		neom	nesting
CM_54	adult		neom	nesting
CM_55	adult		neom	nesting
CM_56	adult		neom	nesting
CM_57	adult		neom	nesting
CM_58	adult		neom	nesting
CM_59	adult	2022-08-14	ras_baridi	nesting
CM_60	adult	2022-08-14	ras_baridi	nesting
CM_61	adult	2022-08-14	ras_baridi	nesting
CM_62	adult	2022-08-14	ras_baridi	nesting
CM_63	adult	2022-08-14	ras_baridi	nesting
CM_64	adult	2022-08-14	ras_baridi	nesting
CM_65	adult	2022-08-14	ras_baridi	nesting
CM_66	adult	2022-08-14	ras_baridi	nesting
CM_67	adult	2022-08-14	ras_baridi	nesting
CM_68	adult	2022-08-14	ras_baridi	nesting
CM_69	adult	2022-08-15	ras_baridi	nesting
CM_70	adult	2022-08-15	ras_baridi	nesting
CM_71	adult	2022-08-15	ras_baridi	nesting
CM_72	adult	2022-08-15	ras_baridi	nesting
CM_73	adult	2022-08-15	ras_baridi	nesting
CM_74	adult	2022-08-15	ras_baridi	nesting
CM_75	adult	2022-08-15	ras_baridi	nesting
CM_76	adult	2022-08-15	ras_baridi	nesting
CM_77	adult	2022-08-16	ras_baridi	nesting
CM_78	adult	2022-08-16	ras_baridi	nesting
CM_79	adult	2022-08-16	ras_baridi	nesting
CM_80	adult	2022-08-16	ras_baridi	nesting
CM_81	adult	2022-08-17	ras_baridi	nesting
CM_82	adult	2022-08-17	ras_baridi	nesting
CM_83	adult	2022-08-17	ras_baridi	nesting
CM_84	adult	2022-08-17	ras_baridi	nesting
CM_85	adult	2022-08-17	ras_baridi	nesting
CM_86	adult	2022-08-17	ras_baridi	nesting
CM_87	adult	2022-08-17	ras_baridi	nesting
CM_88	adult	2022-08-18	ras_baridi	nesting
CM_89	adult	2022-08-18	ras_baridi	nesting
CM_90	adult	2022-08-18	ras_baridi	nesting
CM_91	adult	2022-08-18	ras_baridi	nesting
CM_92	adult	2022-08-18	ras_baridi	nesting
CM_93	adult	2022-08-18	ras_baridi	nesting
CM_94	adult	2022-08-18	ras_baridi	nesting
CM_95	adult	2022-08-18	ras_baridi	nesting
CM_96	adult	2022-08-18	ras_baridi	nesting
CM_97	adult	2022-08-18	ras_baridi	nesting
CM_98	adult	2022-08-18	ras_baridi	nesting
CM_99	hatchling	2021-11-21	ras_baridi	hatchling
CM_100	hatchling	2021-11-21	ras_baridi	hatchling
CM_101	hatchling	2021-11-21	ras_baridi	hatchling
CM_102	hatchling	2021-11-21	ras_baridi	hatchling
CM_103	hatchling	2021-11-21	ras_baridi	hatchling
CM_104	hatchling	2021-11-21	ras_baridi	hatchling
CM_105	hatchling	2021-11-21	ras_baridi	hatchling
CM_106	hatchling	2021-11-21	ras_baridi	hatchling
CM_107	hatchling	2021-11-21	ras_baridi	hatchling
CM_108	hatchling	2021-11-21	ras_baridi	hatchling
CM_109	hatchling	2021-11-21	ras_baridi	hatchling
CM_110	hatchling	2021-11-21	ras_baridi	hatchling
CM_111	hatchling	2021-11-21	ras_baridi	hatchling
CM_112	hatchling	2021-11-21	ras_baridi	hatchling
CM_113	hatchling	2021-11-21	ras_baridi	hatchling
CM_114	hatchling	2021-11-21	ras_baridi	hatchling
CM_115	hatchling	2021-11-21	ras_baridi	hatchling
CM_116	hatchling	2021-11-21	ras_baridi	hatchling
CM_117	hatchling	2021-11-21	ras_baridi	hatchling
CM_118	hatchling	2021-11-21	ras_baridi	hatchling
CM_119	hatchling	2021-11-21	ras_baridi	hatchling
CM_120	hatchling	2021-11-21	ras_baridi	hatchling
CM_121	hatchling	2021-11-21	ras_baridi	hatchling
CM_122	hatchling	2021-11-21	ras_baridi	hatchling
CM_123	hatchling	2021-11-21	ras_baridi	hatchling
CM_124	hatchling	2021-11-21	ras_baridi	hatchling
CM_125	hatchling	2021-11-21	ras_baridi	hatchling
CM_126	hatchling	2021-11-21	ras_baridi	hatchling
CM_127	hatchling	2021-11-21	ras_baridi	hatchling
CM_128	hatchling	2021-11-21	ras_baridi	hatchling
CM_129	hatchling	2021-11-21	ras_baridi	hatchling
CM_130	adult	2021-11-21	ras_baridi	nesting
CM_131	hatchling	2021-10-09	ras_baridi	hatchling
CM_132	hatchling	2021-10-09	ras_baridi	hatchling
CM_133	hatchling	2021-10-09	ras_baridi	hatchling
CM_134	hatchling	2021-10-09	ras_baridi	hatchling
CM_135	hatchling	2021-10-09	ras_baridi	hatchling
CM_136	hatchling	2021-10-09	ras_baridi	hatchling
CM_137	hatchling	2021-10-09	ras_baridi	hatchling
CM_138	hatchling	2021-10-09	ras_baridi	hatchling
CM_139	hatchling	2021-10-09	ras_baridi	hatchling
CM_140	immature - juvenile	2021-08-02	ras_baridi	necropsy
CM_141	adult	2019-09-04	ras_baridi	nesting
CM_142	adult	2019-09-04	ras_baridi	nesting
CM_143	adult	2019-09-05	ras_baridi	nesting
CM_144	adult	2019-09-05	ras_baridi	nesting
CM_145	adult	2019-09-05	ras_baridi	nesting
CM_146	adult	2019-09-06	ras_baridi	nesting
CM_147	adult	2019-10-14	ras_baridi	nesting
CM_148	adult	2019-10-14	ras_baridi	nesting
CM_149	adult	2019-10-13	ras_baridi	nesting
CM_150	adult	2019-10-13	ras_baridi	nesting
CM_151	adult	2019-09-15	ras_baridi	nesting
CM_152	adult - stranded	2019-08-21	ras_baridi	stranded
CM_153	adult - stranded	2019-08-06	ras_baridi	stranded
CM_154	hatchling		ras_baridi	hatchling
CM_155	hatchling		ras_baridi	hatchling
CM_156	adult		ras_baridi	nesting
CM_157	adult		ras_baridi	nesting
CM_158	adult		ras_baridi	nesting
CM_159	adult		ras_baridi	nesting
CM_160	adult		ras_baridi	nesting
CM_161	adult		ras_baridi	nesting
CM_162	adult		ras_baridi	nesting
CM_163	adult		ras_baridi	nesting
CM_164	adult		ras_baridi	nesting
CM_165	adult		ras_baridi	nesting
CM_166	adult		ras_baridi	nesting
CM_167	adult		ras_baridi	nesting
CM_168	adult		ras_baridi	nesting
CM_169	adult		ras_baridi	nesting
CM_170	adult		ras_baridi	nesting
CM_171	adult		ras_baridi	nesting
CM_172	adult		ras_baridi	nesting
CM_173	adult		ras_baridi	nesting
CM_174	adult		ras_baridi	nesting
CM_175	adult		ras_baridi	nesting
CM_176	adult		ras_baridi	nesting
CM_177	adult		ras_baridi	nesting
CM_178	adult		ras_baridi	nesting
CM_179	adult		ras_baridi	nesting
CM_180	adult		ras_baridi	nesting
CM_181	adult		ras_baridi	nesting
CM_182	adult		ras_baridi	nesting
CM_183	adult		ras_baridi	nesting
CM_184	adult		ras_baridi	nesting
CM_185	adult		ras_baridi	nesting
CM_186	adult		ras_baridi	nesting
CM_187	adult		ras_baridi	nesting
CM_188	adult		ras_baridi	nesting
CM_189	adult		ras_baridi	nesting
CM_190	adult		ras_baridi	nesting
CM_191	adult		ras_baridi	nesting
CM_192	adult		ras_baridi	nesting
CM_193	adult		ras_baridi	nesting
CM_194	adult		ras_baridi	nesting
CM_195	adult		ras_baridi	nesting
CM_196	adult		ras_baridi	nesting
CM_197	adult		ras_baridi	nesting
CM_198	adult		ras_baridi	nesting
CM_199	adult		ras_baridi	nesting
CM_200	adult		ras_baridi	nesting
CM_201	adult		ras_baridi	nesting
CM_202	adult		ras_baridi	nesting
CM_203	adult - stranded		ras_baridi	stranded
CM_204	unknown	2022-08-12	red_sea_project	necropsy
CM_205	unknown	2023-02-13	red_sea_project	necropsy
CM_206	unknown	2022-10-27	red_sea_project	necropsy
CM_207	immature - juvenile	2021-06-27	red_sea_project	foraging
CM_208	immature - subadult	2021-02-03	umlujj	necropsy
CM_209	immature - juvenile	2021-01-04	umlujj	necropsy
CM_210	adult - stranded	2022-07-27	waqqadi	necropsy
CM_211	adult - stranded	2022-07-27	waqqadi	necropsy
CM_212	adult	2021-06-24	waqqadi	nesting
CM_213	adult	2021-08-14	waqqadi	nesting
CM_214	adult	2021-08-18	waqqadi	nesting
CM_215	adult	2022-06-26	waqqadi	nesting
CM_216	adult	2022-07-06	waqqadi	nesting
CM_217	adult	2022-07-05	waqqadi	nesting
CM_218	adult	2022-06-25	waqqadi	nesting
CM_219	unknown	2022-09-30	yanbu	necropsy
CM_220	unknown	2022-09-30	yanbu	necropsy
CM_221	unknown	2022-09-30	yanbu	necropsy
CM_222	unknown	2022-09-30	yanbu	necropsy
CM_223	unknown	-		necropsy
CM_224	unknown	-		necropsy
CM_225	adult			nesting
CM_226	hatchling			hatchling
CM_227	hatchling			hatchling
